# Supplementary material for: Correcting for link loss in causal network inference caused by regulator interference
Source: Bioinformatics. 2014 Jun 19;30(19):2779–86. doi: 10.1093/bioinformatics/btu388 (PMC4173021; doi:10.1093/bioinformatics/btu388)
Supplement: Supplementary Data [file supp_btu388_suppl_data.zip]

Archive with 4 entries (4 files):
- SupplementaryMaterials.pdf
- CircadianClockCytoICN.cys
- GlutamateDepletionCytoICN.cys
- PhosphateDepletionCytoICN.cys
